# Supplementary material for: Morphology and Molecular Phylogeny of Genus Oedogonium (Oedogoniales, Chlorophyta) from China
Source: Plants (Basel). 2022 Sep 16;11(18):2422. doi: 10.3390/plants11182422 (PMC9505714; doi:10.3390/plants11182422)
Supplement: Supplementary file 1 [file plants-11-02422-s001.zip]

Archive with 4 entries (4 files):
- Fig. S2. The alignment result of the ITS sequences..jpg
- Supllementary figure S1 The microphotos of the eight morphological traits used to match with phylogenetic result.pdf
- Supplementary table S1 Location of the collecting sites and GenBank accession number of isolates.pdf
- Supplementary table S2 Strains whose sequences were downloaded from GenBank.pdf
